# Supplementary material for: Tylosin Dosage Adjustment Based on Allometric Scaling in Male Turkeys
Source: Antibiotics (Basel). 2021 Aug 31;10(9):1057. doi: 10.3390/antibiotics10091057 (PMC8467158; doi:10.3390/antibiotics10091057)
Supplement: Supplementary file 1 [file antibiotics-10-01057-s001.zip]

Archive with 2 entries (2 files):
- Spreadsheet S1_Individual concentrations of tylosin A and tylosin D in turkeys.xlsx
- Spreadsheet S2_Individual pharmacokinetic parameters in turkeys administered with tylosin tartrate.xlsx
