# Supplementary material for: Tylosin Dosage Adjustment Based on Allometric Scaling in Male Turkeys
Source: Antibiotics (Basel). 2021 Aug 31;10(9):1057. doi: 10.3390/antibiotics10091057 (PMC8467158; doi:10.3390/antibiotics10091057)
Supplement: Supplementary file 1 [file antibiotics-10-01057-s001.zip › Spreadsheet S1_Individual concentrations of tylosin A and tylosin D in turkeys.xlsx]

## Sheet: Intravenous administration
					Tylosin A
					Concentration (μg/ml)
			6 weeks	Time (h)	A	B	D	E	N	O	P	R	S	Ø	Mean	SD
				0.0333333	83.6125	91.0214	94.5861	49.9209	84.3982	81.1235	70.8196	71.6613	69.7425	79.5414	77.6427	12.1503
				0.116667	24.4931	25.2013	21.7554	26.8469	21.6414	21.8676	17.4971	21.0468	19.0637	24.4633	22.3877	2.7301
				0.25	7.04894	7.60127	5.22997	8.99696	5.88136	6.35084	4.14921	4.79763	5.48106	7.43847	6.29757	1.40358
				0.5	2.10928	2.21356	1.45223	2.68064	2.16655	1.91412	1.68518	1.4663	1.42771	2.25582	1.93714	0.399172
				1	0.813718	0.78734	0.585659	1.35715	0.984204	0.738198	0.616781	0.51295	0.47964	0.680345	0.755598	0.246507
				1.5	0.462932	0.457293	0.354365	0.573071	0.416664	0.268932	0.321977	0.247235	0.200669	0.318453	0.362159	0.108731
				2	0.237105	0.181755	0.202223	0.290828	0.223044	0.179713	0.153262	0.138081	0.111919	0.17767	0.18956	0.0490837
				3	0.208178	0.126432	0.119555	0.123423	0.19118	0.0713356	0.092129	0.0830833	0.0755377	0.0782939	0.116915	0.0458522
				4	0.0401139	0.0613862	0.0409001	0.0372131	0.0893548	0.0562986	0.0409904	0.0458793	0.0629225	0.0397434	0.0514802	0.0155261
				5	0.024137	0.0237484	0.0218055	0.0222393	0.0396711	0.012796	0.0273902	0.0181547	0.0156606	0.0215254	0.0227128	0.0069561
				6	0.0207663	0.0156696	>LOQ	>LOQ	0.0215344	>LOQ	0.0222664	>LOQ	0.0138532	0.0181637	0.018709	0.0031087
			9.5 weeks	Time (h)	A	B	D	E	N	O	P	R	S	Ø	Mean	SD
				0.0333333	63.3622	36.4009	60.8799	36.9424	58.2573	74.1748	59.2317	65.2586	61.8062	46.8152	56.3129	11.7218
				0.116667	21.4158	22.08	18.1007	18.7923	18.9972	23.6607	19.4385	19.7835	16.8563	18.3675	19.7493	1.95153
				0.25	6.80453	7.95205	7.35742	5.34905	5.5235	9.49467	5.63958	6.13557	5.1571	5.48283	6.48963	1.33764
				0.5	3.46118	2.91355	2.0801	1.72502	2.00119	3.00464	1.68411	1.84573	1.23898	1.87496	2.18295	0.666681
				1	0.80713	0.745798	0.432216	0.318227	0.600687	0.558675	0.516709	0.389282	0.130454	0.474959	0.497414	0.18858
				1.5	0.388225	0.249187	0.225836	0.256976	0.272203	0.243982	0.256895	0.174408	0.051735	0.320287	0.243973	0.083616
				2	0.227228	0.199033	0.22598	0.173477	0.133363	0.183336	0.277219	0.132613	0.0520965	0.274489	0.187884	0.0658016
				3	0.0905205	0.118697	0.0872402	0.0661215	0.0989156	0.0903398	0.0757094	0.0875474	0.037448	0.147054	0.0899593	0.0277638
				4	0.0649286	0.0490331	0.0367161	0.0369872	0.0762064	0.0577083	0.0420206	0.0375294	0.0264504	0.0769745	0.0504554	0.0167783
				5	0.0394271	0.0301193	0.0212995	>LOQ	0.0487078	0.0466835	0.0303994	0.0167721	0.024878	0.0378908	0.0329086	0.0104371
				6	>LOQ	0.0128592	0.0189319	>LOQ	0.0422465	0.0244442	>LOQ	0.0171065	>LOQ	0.0425538	0.026357	0.0118418
			13 weeks	Time (h)	A	B	D	E	N	O	P	R	S	Ø	Mean	SD
				0.0333333	41.8105	56.3692	50.4842	44.6446	64.8403	64.3071	66.9331	45.8308	60.0035	33.856	52.9079	11.2631
				0.116667	12.8465	17.6797	17.2855	20.3975	22.4363	21.1755	16.3168	18.7068	15.0715	17.4905	17.9407	2.88323
				0.25	4.15952	2.60365	5.05133	5.7746	7.6852	7.42141	5.65785	5.48456	3.12531	missing	5.21816	1.72767
				0.5	1.57132	1.40173	1.72454	1.52264	2.2458	2.4492	1.3444	0.937737	0.60075	1.25206	1.50502	0.55107
				1	0.417504	0.354085	0.404103	0.344705	0.562407	0.700127	0.328818	0.231131	0.150614	0.228222	0.372172	0.163123
				1.5	0.169239	0.114793	0.179505	0.284177	0.360311	0.251175	0.11426	0.108124	0.0761522	0.155422	0.181316	0.0904665
				2	0.127941	0.10366	0.176234	0.180743	0.214097	0.161721	0.105946	0.0739653	0.0409181	0.123667	0.130889	0.052889
				3	0.0829297	0.047777	0.044831	0.0903579	0.110546	0.0815742	0.0565426	0.0350533	0.0309778	0.0577716	0.0638361	0.0262077
				4	0.0497018	0.0494217	0.040159	0.0544641	0.075366	0.0377282	0.0385144	0.0365444	>LOQ	0.0475782	0.0477197	0.0121618
				5	0.0323875	0.0457076	0.0218417	0.0302548	0.0481656	0.0434845	0.0358485	0.0159588	>LOQ	0.0427706	0.0351577	0.0111012
				6	>LOQ	0.0300741	0.0208115	0.0283933	0.0317369	0.031773	0.0212724	>LOQ	>LOQ	0.0314658	0.0279324	0.00485749
				8	>LOQ	>LOQ	>LOQ	>LOQ	>LOQ	0.0229984	>LOQ	>LOQ	>LOQ	0.0187873	0.0208928	0.0029777
			17 weeks	Time (h)	A	B	D	E	N	O	P	R	S	Ø	Mean	SD
				0.0333333	71.817	59.738	67.1506	65.8313	64.4518	62.5509	60.7292	41.2527	66.0986	39.9126	59.9533	10.7695
				0.116667	22.3556	28.0141	21.85	25.9906	25.98	25.813	15.8875	18.33	22.9373	20.9887	22.8147	3.7818
				0.25	6.81636	10.7719	7.75404	10.0694	8.38902	6.5074	3.00406	3.56753	5.65086	6.42879	6.89593	2.49911
				0.5	2.02462	3.33357	1.65655	3.29048	1.91324	1.61721	0.819113	0.762877	1.3128	1.75646	1.84869	0.878379
				1	0.453759	0.971842	0.359832	1.17161	0.443421	0.365886	0.217811	0.20394	0.386978	0.543259	0.511834	0.315734
				1.5	0.212109	0.759995	0.177499	0.504428	0.266718	0.181809	0.13593	0.102548	0.210763	0.282668	0.283447	0.200727
				2	0.120531	0.229722	0.121887	0.203326	0.202259	0.135849	0.0697723	0.0767034	0.111278	0.178384	0.144971	0.0554279
				3	0.0580698	0.123712	0.0703235	0.132839	0.0703145	0.0553859	0.0538406	0.071182	0.0789716	0.0845292	0.0799169	0.0274076
				4	0.0466745	0.0650822	0.0485903	0.0986626	0.0605549	0.0229622	0.0404301	0.0425267	0.0556479	0.0394451	0.0520577	0.0202743
				5	0.0465932	0.0549431	0.0369962	0.0656425	0.0435388	0.0224471	0.0306796	0.0370052	0.0316736	0.0387945	0.0408314	0.0125329
				6	0.0242545	0.0262787	0.0265769	0.0560365	0.0269293	>LOQ	0.0196548	0.0106091	0.0281583	0.0296132	0.0275679	0.0121411
				8	0.0135821	0.0220947	0.0185885	0.0233147	>LOQ	>LOQ	0.012073	>LOQ	0.0217603	0.0196187	0.0187189	0.00434258
					Tylosin D
					Concentration (μg/ml)
			6 weeks	Time (h)	A	B	D	E	N	O	P	R	S	Ø	Mean	SD
				0.0333333	4.81594	5.50415	5.5543	2.84515	5.29269	4.88492	4.281	4.51328	4.11718	5.54013	4.73487	0.847194
				0.116667	1.18939	1.4497	1.06093	1.32693	1.24464	1.26202	0.836912	1.03676	1.04894	1.43458	1.18908	0.194047
				0.25	0.282071	0.343607	0.272867	0.338065	0.291831	0.306011	0.190666	0.26118	0.275529	0.394883	0.295671	0.0551626
				0.5	0.0606892	0.0943892	0.02978	0.0875976	0.0760792	0.0714412	0.0560834	0.0467913	0.0506711	0.0986159	0.0672138	0.0223484
				1	0.0238272	0.0198748	>LOQ	0.0414032	0.0285216	0.0275941	0.0257389	>LOQ	0.0185197	0.0185197	0.0254999	0.0075439
				1.5	>LOQ	>LOQ	>LOQ	0.0155191	>LOQ	0.0170678	>LOQ	>LOQ	>LOQ	>LOQ	0.0162935	0.00109509
				2	>LOQ	>LOQ	>LOQ	>LOQ	>LOQ	>LOQ	>LOQ	>LOQ	>LOQ	>LOQ
				3	>LOQ	>LOQ	>LOQ	>LOQ	>LOQ	>LOQ	>LOQ	>LOQ	>LOQ	>LOQ
				4	>LOQ	>LOQ	>LOQ	>LOQ	>LOQ	>LOQ	>LOQ	>LOQ	>LOQ	>LOQ
				5	>LOQ	>LOQ	>LOQ	>LOQ	>LOQ	>LOQ	>LOQ	>LOQ	>LOQ	>LOQ
				6	>LOQ	>LOQ	>LOQ	>LOQ	>LOQ	>LOQ	>LOQ	>LOQ	>LOQ	>LOQ
			9.5 weeks	Time (h)	A	B	D	E	N	O	P	R	S	Ø	Mean	SD
				0.0333333	3.88511	2.30374	3.67577	2.15597	3.7087	4.78016	3.5888	3.96079	3.48488	2.67545	3.42194	0.812295
				0.116667	1.07872	1.24084	0.906563	0.908265	1.00121	1.30795	0.899674	1.00432	0.841526	0.839638	1.00287	0.16228
				0.25	0.248556	0.333798	0.308778	0.199627	0.250589	0.455919	0.19023	0.237909	0.220422	0.214582	0.266041	0.0807563
				0.5	0.167887	0.0739821	0.0508566	0.0394673	0.0624153	0.114756	0.0432342	0.0540427	0.0358134	0.0389511	0.0681406	0.0421984
				1	0.0326192	0.024174	>LOQ	>LOQ	0.0357569	0.0208347	0.0198022	0.0127363	>LOQ	>LOQ	0.0243206	0.00856085
				1.5	>LOQ	>LOQ	>LOQ	>LOQ	>LOQ	>LOQ	>LOQ	>LOQ	>LOQ	>LOQ
				2	>LOQ	>LOQ	>LOQ	>LOQ	>LOQ	>LOQ	>LOQ	>LOQ	>LOQ	>LOQ									0.0155917
				3	>LOQ	>LOQ	>LOQ	>LOQ	>LOQ	>LOQ	>LOQ	>LOQ	>LOQ	>LOQ
				4	>LOQ	>LOQ	>LOQ	>LOQ	>LOQ	>LOQ	>LOQ	>LOQ	>LOQ	>LOQ
				5	>LOQ	>LOQ	>LOQ	>LOQ	>LOQ	>LOQ	>LOQ	>LOQ	>LOQ	>LOQ
				6	>LOQ	>LOQ	>LOQ	>LOQ	>LOQ	>LOQ	>LOQ	>LOQ	>LOQ	>LOQ
			13 weeks	Time (h)	A	B	D	E	N	O	P	R	S	Ø	Mean	SD
				0.0333333	2.61745	3.49109	2.97582	2.5417	4.08265	4.06669	3.9918	2.86814	3.73989	2.0112	3.23864	0.73521
				0.116667	0.60089	1.03825	0.763349	0.85406	1.27302	1.13203	0.798687	0.968091	0.767737	0.823571	0.901968	0.20015
				0.25	0.162362	0.160926	0.184116	0.163854	0.352746	0.342486	0.228294	0.24391	0.126678	missing	0.218375	0.0815489
				0.5	0.0321756	0.0471059	0.0680938	0.0377089	0.0627863	0.0683519	0.0491143	0.0453233	0.0261744	0.0421211	0.0478956	0.014579
				1	>LOQ	>LOQ	0.0141882	>LOQ	0.0248113	0.0212864	>LOQ	>LOQ	>LOQ	>LOQ	0.0200953	0.00541075
				1.5	>LOQ	>LOQ	>LOQ	>LOQ	0.0155917	>LOQ	>LOQ	>LOQ	>LOQ	>LOQ	0.0155917	NA
				2	>LOQ	>LOQ	>LOQ	>LOQ	>LOQ	>LOQ	>LOQ	>LOQ	>LOQ	>LOQ
				3	>LOQ	>LOQ	>LOQ	>LOQ	>LOQ	>LOQ	>LOQ	>LOQ	>LOQ	>LOQ
				4	>LOQ	>LOQ	>LOQ	>LOQ	>LOQ	>LOQ	>LOQ	>LOQ	>LOQ	>LOQ
				5	>LOQ	>LOQ	>LOQ	>LOQ	>LOQ	>LOQ	>LOQ	>LOQ	>LOQ	>LOQ
				6	>LOQ	>LOQ	>LOQ	>LOQ	>LOQ	>LOQ	>LOQ	>LOQ	>LOQ	>LOQ
				8	>LOQ	>LOQ	>LOQ	>LOQ	>LOQ	>LOQ	>LOQ	>LOQ	>LOQ	>LOQ
			17 weeks	Time (h)	A	B	D	E	N	O	P	R	S	Ø	Mean	SD
				0.0333333	4.77189	3.9083	4.28651	4.21457	4.23321	4.08402	3.89936	2.82355	4.25954	2.46225	3.89432	0.70776
				0.116667	1.22112	1.91534	1.14815	1.3837	1.60875	1.51853	0.84226	1.03322	1.30773	1.05488	1.30337	0.316006
				0.25	0.251234	0.686956	0.324127	0.392842	0.467784	0.321336	0.14523	0.179841	0.261284	0.277634	0.330827	0.156635
				0.5	0.0582129	0.150384	0.0575192	0.111852	0.0946877	0.0810963	0.0415322	0.0386849	0.0591647	0.0639559	0.075709	0.0347364
				1	>LOQ	0.0634236	>LOQ	0.0563254	0.0310141	0.0314174	0.0274085	>LOQ	0.0172049	0.0152691	0.0345804	0.0185012
				1.5	>LOQ	0.038209	>LOQ	0.0173824	0.0239885	>LOQ	>LOQ	>LOQ	>LOQ	>LOQ	0.0265266	0.0106428
				2	>LOQ	>LOQ	>LOQ	>LOQ	>LOQ	>LOQ	>LOQ	>LOQ	>LOQ	>LOQ
				3	>LOQ	>LOQ	>LOQ	>LOQ	>LOQ	>LOQ	>LOQ	>LOQ	>LOQ	>LOQ
				4	>LOQ	>LOQ	>LOQ	>LOQ	>LOQ	>LOQ	>LOQ	>LOQ	>LOQ	>LOQ
				5	>LOQ	>LOQ	>LOQ	>LOQ	>LOQ	>LOQ	>LOQ	>LOQ	>LOQ	>LOQ
				6	>LOQ	>LOQ	>LOQ	>LOQ	>LOQ	>LOQ	>LOQ	>LOQ	>LOQ	>LOQ
				8	>LOQ	>LOQ	>LOQ	>LOQ	>LOQ	>LOQ	>LOQ	>LOQ	>LOQ	>LOQ

## Sheet: Oral administration
					Tylosin A
					Concentration (μg/ml)
			6 weeks	Time (h)	H	K	L	M	T	V	X	Y	Z	*	Mean	SD
				0.116667	>LOQ	>LOQ	>LOQ	>LOQ	>LOQ	>LOQ	0.397894	>LOQ	>LOQ	>LOQ	0.397894	NA
				0.25	>LOQ	0.118634	>LOQ	>LOQ	>LOQ	>LOQ	0.269393	>LOQ	>LOQ	0.0226008	0.136876	0.124403
				0.5	>LOQ	0.772655	0.0819899	>LOQ	>LOQ	>LOQ	0.306398	>LOQ	0.016754	0.0623712	0.248034	0.313913
				1	0.0441262	0.522926	0.558567	0.0236852	1.47423	0.311513	0.525249	0.452657	0.127517	0.193015	0.423348	0.421691
				1.5	0.0591722	0.500461	0.129957	0.228466	0.36614	0.25816	0.267323	0.607012	0.0521327	0.14099	0.260981	0.184138
				2	0.190792	1.57259	2.2038	0.0688776	0.115471	0.390204	0.0952015	1.77867	0.280842	0.196322	0.689278	0.821628
				3	0.289761	0.561739	1.13902	0.223712	1.15214	2.21216	1.15061	2.22481	0.628122	1.65624	1.12383	0.726436
				4	4.14926	5.53573	4.23225	0.806127	0.438297	0.440945	0.219284	0.447786	0.125294	1.10219	1.74972	2.04595
				5	1.45769	2.13854	1.30286	0.338334	0.278691	0.257591	0.446891	0.114215	0.0250045	0.453163	0.681298	0.701682
				6	0.433119	0.508485	0.303118	0.14859	0.138108	0.0391921	1.59546	0.0468643	0.0197903	0.160663	0.339339	0.471771
				8	0.0227273	0.132731	0.0393367	0.318498	0.0265136	>LOQ	0.219917	0.0372221	0.0146214	0.0642328	0.0973111	0.106471
			9.5 weeks	Time (h)	H	K	L	M	T	V	X	Y	Z	*	Mean	SD
				0.116667	>LOQ	>LOQ	>LOQ	>LOQ	>LOQ	0.225646	0.0503524	>LOQ	>LOQ	>LOQ	0.137999	0.123951
				0.25	>LOQ	>LOQ	0.0290258	>LOQ	>LOQ	0.765516	0.169836	0.0655702	>LOQ	>LOQ	0.257487	0.343901
				0.5	>LOQ	0.0394813	0.0269926	>LOQ	>LOQ	1.7687	0.675971	1.27917	>LOQ	0.159814	0.658354	0.727839
				1	0.260573	0.0402133	0.133626	0.0200705	0.028827	1.82938	1.59162	2.77428	>LOQ	0.452115	0.792301	1.01365
				1.5	3.83553	0.674399	0.159787	0.209977	1.11716	2.78519	2.85368	1.89499	0.0233327	0.273477	1.38275	1.37157
				2	3.84343	0.368534	0.381312	0.103931	0.714233	2.03179	1.59742	1.63635	0.487231	0.241831	1.14061	1.16513
				3	1.82015	0.70854	0.173206	0.0804085	1.13857	1.322	0.574372	0.557229	0.13368	0.812254	0.732041	0.563192
				4	2.16643	1.6542	0.372176	0.306931	1.53834	0.960239	0.326062	0.399855	0.268417	0.328249	0.83209	0.705008
				5	0.470685	0.85572	0.79625	0.205024	0.845988	0.433092	0.16557	0.177426	0.0568317	0.418598	0.442519	0.300414
				6	0.119167	0.404482	0.190033	0.770884	0.29006	0.160862	0.128204	0.0643864	0.110284	0.308838	0.25472	0.210157
				8	0.0460781	0.0556118	0.0847461	0.610736	0.0875926	0.0334448	0.0428339	0.0313663	0.0404753	0.154871	0.118776	0.176872
				10	>LOQ	0.0215706	0.0831285	0.346087	0.0253118	>LOQ	>LOQ	>LOQ	>LOQ	0.0223477	0.0996891	0.140181
			13 weeks	Time (h)	H	K	L	M	T	V	X	Y	Z	*	Mean	SD
				0.116667	>LOQ	>LOQ	>LOQ	>LOQ	>LOQ	0.996051	>LOQ	0.020947	>LOQ	>LOQ	0.508499	0.689503
				0.25	>LOQ	>LOQ	>LOQ	>LOQ	>LOQ	0.33659	>LOQ	0.12326	>LOQ	>LOQ	0.229925	0.150846
				0.5	>LOQ	0.209172	>LOQ	0.0314567	>LOQ	0.334367	>LOQ	0.345446	>LOQ	>LOQ	0.23011	0.146143
				1	0.172086	0.759461	0.143051	0.200352	0.135614	0.149774	0.0193476	0.674462	0.696349	>LOQ	0.327833	0.291704
				1.5	0.0913338	1.65867	1.28813	1.4635	0.969899	0.0831375	0.0300199	0.120441	0.755802	0.0933129	0.655424	0.650451
				2	0.0917676	0.967378	0.42026	0.653181	0.372203	0.0565516	0.082505	0.153235	0.752539	0.566176	0.41158	0.318402
				3	0.0742545	1.07253	0.689264	0.625221	1.91792	0.0118019	0.591036	0.0640159	0.405214	1.49134	0.69426	0.634396
				4	0.198003	0.226071	0.311052	0.417911	1.68197	0.0149828	0.574788	0.221074	0.179143	0.585189	0.441018	0.47138
				5	0.150163	0.170766	0.158088	0.30084	0.722791	0.019944	0.294623	3.00056	0.0713085	0.193674	0.508276	0.896868
				6	0.0678475	0.127589	0.0947768	0.335234	0.217215	0.0360745	0.328719	0.777092	0.0673143	0.224471	0.227633	0.220959
				8	>LOQ	0.0243177	0.0193024	0.078086	0.0373215	0.55216	0.124047	0.351337	>LOQ	0.0736852	0.157532	0.192376
				10	>LOQ	>LOQ	>LOQ	0.042355	>LOQ	0.337954	0.023884	0.0387403	>LOQ	>LOQ	0.110733	0.151691
			17 weeks	Time (h)	H	K	L	M	T	V	X	Y	Z	*	Mean	SD
				0.116667	>LOQ	>LOQ	>LOQ	>LOQ	>LOQ	>LOQ	>LOQ	>LOQ	>LOQ	>LOQ
				0.25	>LOQ	>LOQ	>LOQ	>LOQ	>LOQ	>LOQ	>LOQ	>LOQ	>LOQ	>LOQ
				0.5	>LOQ	>LOQ	>LOQ	0.0220586	>LOQ	>LOQ	>LOQ	>LOQ	>LOQ	>LOQ	0.0220586	NA
				1	0.780698	>LOQ	>LOQ	0.079315	0.396964	>LOQ	0.786002	0.0756913	0.288451	>LOQ	0.401187	0.320745
				1.5	0.509145	1.23756	>LOQ	0.259723	3.15417	0.0373757	1.18348	0.291424	0.315362	>LOQ	0.873529	1.02043
				2	0.667179	1.64184	0.172312	0.359751	0.987204	0.0737846	1.01989	1.59215	0.146937	>LOQ	0.740116	0.606903
				3	0.919537	1.44387	0.172926	0.407338	0.105657	0.0205946	0.810663	0.433553	>LOQ	>LOQ	0.539268	0.486445
				4	0.762209	1.51998	0.0420568	0.338749	0.171769	0.0883788	0.779857	1.21515	0.0263962	0.179857	0.512441	0.530933
				5	0.537837	1.10946	1.00295	1.09367	0.0440358	1.27233	0.175086	0.887891	>LOQ	0.135876	0.69546	0.477945
				6	0.212046	0.455874	0.249295	0.659226	0.0750858	2.43444	0.0629676	0.291677	>LOQ	>LOQ	0.555076	0.784293
				8	>LOQ	0.155648	0.131556	0.289102	>LOQ	0.0777697	0.0205585	0.0432134	>LOQ	>LOQ	0.119641	0.0975368
				10	>LOQ	>LOQ	>LOQ	0.0776252	>LOQ	0.0498193	0.0217784	>LOQ	>LOQ	>LOQ	0.0497409	0.0279235
					Tylosin D
					Concentration (μg/ml)
			6 weeks		H	K	L	M	T	V	X	Y	Z	*	Mean	SD
				0.116667	>LOQ	>LOQ	>LOQ	>LOQ	>LOQ	>LOQ	0.0288282	>LOQ	>LOQ	>LOQ	0.0288282	NA
				0.25	>LOQ	>LOQ	>LOQ	>LOQ	>LOQ	>LOQ	>LOQ	>LOQ	>LOQ	>LOQ
				0.5	>LOQ	>LOQ	>LOQ	>LOQ	>LOQ	>LOQ	>LOQ	>LOQ	>LOQ	>LOQ
				1	>LOQ	0.0202862	>LOQ	>LOQ	0.0342163	>LOQ	>LOQ	0.0155191	>LOQ	>LOQ	0.0233405	0.0097156
				1.5	>LOQ	0.0239159	>LOQ	>LOQ	>LOQ	>LOQ	>LOQ	0.0161402	>LOQ	>LOQ	0.0200281	0.00549825
				2	>LOQ	0.0488078	0.0463396	>LOQ	>LOQ	>LOQ	>LOQ	0.0536878	>LOQ	>LOQ	0.0496118	0.00373948
				3	0.018794	0.0212218	0.0338614	>LOQ	0.0364587	0.0569868	>LOQ	>LOQ	>LOQ	0.0659966	0.0388866	0.0190236
				4	0.0998419	0.167274	0.134736	0.0335146		0.0206572	>LOQ	>LOQ	>LOQ	0.0459282	0.0836587	0.0596147
				5	0.042113	0.0733368	0.0404836	>LOQ	>LOQ	>LOQ	0.00941311	>LOQ	>LOQ	>LOQ	0.0413366	0.0261052
				6	>LOQ	0.020504	>LOQ	>LOQ	>LOQ	>LOQ	0.0397012	>LOQ	>LOQ	>LOQ	0.0301026	0.0135745
				8	>LOQ	>LOQ	>LOQ	>LOQ	>LOQ	>LOQ	>LOQ	>LOQ	>LOQ	>LOQ
			9.5 weeks		H	K	L	M	T	V	X	Y	Z	*	Mean	SD
				0.116667	>LOQ	>LOQ	>LOQ	>LOQ	>LOQ	>LOQ	>LOQ	>LOQ	>LOQ	>LOQ
				0.25	>LOQ	>LOQ	>LOQ	>LOQ	>LOQ	0.0176082	>LOQ	>LOQ	>LOQ	>LOQ	0.0176082	NA
				0.5	>LOQ	>LOQ	>LOQ	>LOQ	>LOQ	0.0310463	0.0211735	0.0165677	>LOQ	>LOQ	0.0229292	0.00739726
				1	>LOQ	>LOQ	>LOQ	>LOQ	>LOQ	0.0389914	0.0380154	0.0430164	>LOQ	>LOQ	0.0400077	0.00265087
				1.5	0.0833145	0.0170517	>LOQ	>LOQ	0.0257792	0.0724092	0.0500339	0.0306269	>LOQ	>LOQ	0.0465359	0.0267865
				2	0.0724656	>LOQ	>LOQ	>LOQ	0.0224237	0.0631816	0.0352407	0.0384107	>LOQ	>LOQ	0.0463445	0.020762
				3	0.0403223	0.0206492	>LOQ	>LOQ	0.0344099	0.0482029	0.0143576	0.0275295	>LOQ	0.0198184	0.0293271	0.0122206
				4	0.0567126	0.0686665	>LOQ	>LOQ	0.0260534	0.0379348	>LOQ	>LOQ	>LOQ	0.014406	0.0407547	0.022091
				5	>LOQ	0.035031	0.027344	>LOQ	0.0232626	0.0167694	0.0124298	>LOQ	>LOQ	>LOQ	0.0229673	0.00886323
				6	>LOQ	0.013551	>LOQ	0.0222301	>LOQ	>LOQ	>LOQ	>LOQ	>LOQ	0.0131154	0.0162989	0.00514123
				8	>LOQ	>LOQ	>LOQ	0.0132042	>LOQ	>LOQ	>LOQ	>LOQ	>LOQ	>LOQ	0.0132042	NA
			13 weeks		H	K	L	M	T	V	X	Y	Z	*	Mean	SD
				0.116667	>LOQ	>LOQ	>LOQ	>LOQ	>LOQ	0.0426212	>LOQ	>LOQ	>LOQ	>LOQ	0.0426212	NA
				0.25	>LOQ	>LOQ	>LOQ	>LOQ	>LOQ	0.0134381	>LOQ	>LOQ	>LOQ	>LOQ	0.0134381	NA
				0.5	>LOQ	>LOQ	>LOQ	>LOQ	>LOQ	0.019536	>LOQ	>LOQ	>LOQ	>LOQ	0.019536	NA
				1	0.0192941	0.0270133	>LOQ	>LOQ	>LOQ	>LOQ	>LOQ	0.0107601	>LOQ	>LOQ	0.0190225	0.00812998
				1.5	>LOQ	0.0482271	0.0390156	0.0410644	0.0176486	>LOQ	>LOQ	>LOQ	0.0208911	>LOQ	0.0333694	0.0133669
				2	>LOQ	0.0283684	0.0129219	0.0191085	0.0131316	>LOQ	>LOQ	>LOQ	0.0206572	0.0128896	0.0178462	0.00618477
				3	>LOQ	0.0525908	0.0220527	>LOQ	0.0381364	>LOQ	>LOQ	>LOQ	>LOQ	0.0351762	0.036989	0.0125315
				4	>LOQ	>LOQ	>LOQ	0.0302155	0.0445731	>LOQ	>LOQ	>LOQ	>LOQ	0.0230367	0.0326085	0.0109658
				5	>LOQ	>LOQ	>LOQ	>LOQ	0.0243676	>LOQ	>LOQ	0.0604875	>LOQ	>LOQ	0.0424276	0.0255406
				6	>LOQ	>LOQ	>LOQ	0.0183181	>LOQ	>LOQ	0.013059	0.0325628	>LOQ	>LOQ	0.0213133	0.010091
				8	>LOQ	>LOQ	>LOQ	>LOQ	>LOQ	>LOQ	>LOQ	>LOQ	>LOQ	>LOQ
			17 weeks		H	K	L	M	T	V	X	Y	Z	*	Mean	SD
				0.116667	>LOQ	>LOQ	>LOQ	>LOQ	>LOQ	>LOQ	>LOQ	>LOQ	>LOQ	>LOQ
				0.25	>LOQ	>LOQ	>LOQ	>LOQ	>LOQ	>LOQ	>LOQ	>LOQ	>LOQ	>LOQ
				0.5	>LOQ	>LOQ	>LOQ	>LOQ	>LOQ	>LOQ	>LOQ	>LOQ	>LOQ	>LOQ
				1	0.0192215	>LOQ	>LOQ	>LOQ	>LOQ	>LOQ	0.0235771	>LOQ	>LOQ	>LOQ	0.0213993	0.00307993
				1.5	0.010252	0.0407821	>LOQ	>LOQ	0.0859199	>LOQ	0.0476705	>LOQ	>LOQ	>LOQ	0.0461561	0.031099
				2	0.0186972	0.0515826	0.0293686	>LOQ	0.0251662	>LOQ	0.0452588	0.0496144	>LOQ	>LOQ	0.0366146	0.0139453
				3	0.0271424	0.0450248	>LOQ	>LOQ	>LOQ	>LOQ	0.0261825	0.0154546	>LOQ	>LOQ	0.0284511	0.0122537
				4	0.0178906	0.0518729	>LOQ	>LOQ	0.0154465	>LOQ	0.0362409	0.0468236	>LOQ	>LOQ	0.0336549	0.0165231
				5	>LOQ	0.0400239	0.0278522	0.0389027	>LOQ	0.0285055	>LOQ	0.0198587	>LOQ	>LOQ	0.0310286	0.00842821
				6	>LOQ	0.0194392	>LOQ	0.0234884	>LOQ	0.0693279	>LOQ	>LOQ	>LOQ	>LOQ	0.0374185	0.0277084
				8	>LOQ	>LOQ	>LOQ	>LOQ	>LOQ	>LOQ	>LOQ	>LOQ	>LOQ	>LOQ
