# Supplementary material for: Tylosin Dosage Adjustment Based on Allometric Scaling in Male Turkeys
Source: Antibiotics (Basel). 2021 Aug 31;10(9):1057. doi: 10.3390/antibiotics10091057 (PMC8467158; doi:10.3390/antibiotics10091057)
Supplement: Supplementary file 1 [file antibiotics-10-01057-s001.zip › Spreadsheet S2_Individual pharmacokinetic parameters in turkeys administered with tylosin tartrate.xlsx]

## Sheet: Intravenous administration
		PK parameter of turkeys treated IV with tylosin tartrate at the dose Dose=31.6×BW^0.58
	6 weeks		A	B	D	E	N	O	P	R	S	Ø	Mean	SD
	AUC(0-inf)	mg*h/l	9.89	10.3	9.12	9.37	9.49	8.91	7.46	7.76	7.53	9.49	8.932	1.00805
	AUC(0-t)	mg*h/l	9.84	10.28	9.09	9.34	9.46	8.89	7.39	7.74	7.51	9.45	8.899	1.01059
	AUMC(0-inf)	mg*h*h/l	3.84	3.3	2.64	3.67	3.72	2.57	3	2.26	2.27	2.95	3.022	0.59213
	AUMC(0-t)	mg*h*h/L	3.31	3.13	2.47	3.54	3.52	2.45	2.35	2.08	2.09	2.7	2.764	0.566514
	MRT(0-inf)	h	0.388	0.321	0.289	0.392	0.392	0.289	0.402	0.292	0.301	0.311	0.3377	0.0491394
	MRT(0-t)	h	0.336	0.305	0.271	0.379	0.372	0.275	0.317	0.269	0.279	0.286	0.3089	0.0412404
	t1/2kel	h	2.11	1.05	0.894	0.778	0.941	0.859	2.27	0.992	1.21	1.39	1.2494	0.527641
	Cmax	μg/ml	83.61	91.02	94.59	49.92	84.4	81.12	70.82	71.66	69.74	79.54	77.642	12.8083
	Clrel	l/kg/h	2.52841	2.34392	2.6631	2.55959	2.61798	2.88957	3.37931	3.31902	3.28333	2.73292	2.83171	0.370061
	Vss rel	l/kg	0.852273	0.714286	0.721925	0.968912	0.97191	0.797546	1.07471	0.895706	0.916667	0.782609	0.869655	0.117515
	9.5 weeks		A	B	D	E	N	O	P	R	S	Ø	Mean	SD
	AUC(0-inf)	mg*h/l	8.94	7.54	7.69	5.95	7.54	9.78	7.39	7.62	6.42	6.9	7.577	1.11592
	AUC(0-t)	mg*h/l	8.84	7.52	7.64	5.91	7.41	9.71	7.33	7.6	6.33	6.84	7.513	1.10943
	AUMC(0-inf)	mg*h*h/l	3.81	3.06	2.89	2.02	3.96	3.59	2.77	2.3	2.08	3.42	2.99	0.704478
	AUMC(0-t)	mg*h*h/L	3.08	2.91	2.41	1.79	2.72	3.05	2.31	2.12	1.28	2.93	2.46	0.596788
	MRT(0-inf)	h	0.426	0.405	0.376	0.339	0.525	0.367	0.375	0.302	0.323	0.496	0.3934	0.0719957
	MRT(0-t)	h	0.349	0.387	0.316	0.303	0.368	0.314	0.315	0.279	0.203	0.429	0.3263	0.0622308
	t1/2kel	h	1.67	1.01	2.09	0.873	2.3	1.68	1.52	1.21	2.7	1.35	1.6403	0.580497
	Cmax	μg/ml	63.36	36.4	60.88	36.94	58.26	74.17	59.23	65.26	61.81	46.82	56.313	12.3554
	Clrel	l/kg/h	1.90868	2.2146	2.24408	2.73101	2.09363	1.63065	2.12241	2.07812	2.44238	2.33134	2.17969	0.297623
	Vss rel	l/kg	0.666667	0.856195	0.708531	0.827515	0.769663	0.510806	0.66855	0.580078	0.494424	1	0.708243	0.159667
	13 weeks		A	B	D	E	N	O	P	R	S	Ø	Mean	SD
	AUC(0-inf)	mg*h/l	5.36	6.11	6.46	6.67	8.75	8.67	6.98	5.9	5.44	5.81	6.615	1.21616
	AUC(0-t)	mg*h/l	5.29	6	6.39	6.61	8.68	8.5	6.9	5.86	5.39	5.73	6.535	1.19597
	AUMC(0-inf)	mg*h*h/l	2.31	2.85	2.6	2.83	3.73	5.6	2.58	1.66	1.08	3.38	2.862	1.22895
	AUMC(0-t)	mg*h*h/L	1.83	1.82	1.97	2.32	3.1	3.13	1.87	1.38	0.828	2.29	2.0538	0.705655
	MRT(0-inf)	h	0.432	0.466	0.402	0.425	0.427	0.646	0.369	0.281	0.198	0.581	0.4227	0.129438
	MRT(0-t)	h	0.346	0.303	0.308	0.351	0.357	0.368	0.27	0.235	0.154	0.401	0.3093	0.0733637
	t1/2kel	h	1.47	2.5	2.38	1.71	1.65	4.8	2.31	1.52	1.25	3.07	2.266	1.05663
	Cmax	μg/ml	41.81	56.37	50.48	44.64	64.84	64.31	66.93	45.83	60	33.86	52.907	11.2626
	Clrel	l/kg/h	2.40658	2.06512	1.99176	1.83212	1.38763	1.46222	1.73151	2.07368	2.20579	2.22786	1.93843	0.332647
	Vss rel	l/kg	0.833137	0.624724	0.612941	0.643379	0.494845	0.537778	0.468085	0.487368	0.338661	0.892562	0.593348	0.168483
	17 weeks		A	B	D	E	N	O	P	R	S	Ø	Mean	SD
	AUC(0-inf)	mg*h/l	8.53	10.57	8.26	10.58	8.93	8.06	5.85	5.32	7.95	6.9	8.095	1.74501
	AUC(0-t)	mg*h/l	8.48	10.5	8.18	10.51	8.84	8.03	5.81	5.2	7.77	6.8	8.012	1.75268
	AUMC(0-inf)	mg*h*h/l	3.2	5.17	3.5	5.47	3.55	2.11	2.15	2.45	5.31	4.25	3.716	1.29063
	AUMC(0-t)	mg*h*h/L	2.66	4.38	2.6	4.71	2.72	1.93	1.71	1.41	2.54	2.8	2.746	1.06071
	MRT(0-inf)	h	0.375	0.489	0.424	0.517	0.398	0.262	0.368	0.46	0.668	0.615	0.4576	0.120809
	MRT(0-t)	h	0.313	0.417	0.318	0.448	0.308	0.24	0.294	0.272	0.327	0.412	0.3349	0.0680383
	t1/2kel	h	2.3	2.4	2.88	1.99	2.16	1.1	2.31	2.4	5.52	3.72	2.678	1.19574
	Cmax	μg/ml	71.82	59.74	67.15	65.83	64.45	62.55	60.73	41.25	66.1	39.91	59.953	10.7708
	Clrel	l/kg/h	1.11882	0.933333	1.15777	0.940453	1.0708	1.29649	1.66811	1.91382	1.25266	1.5035	1.28558	0.320272
	Vss rel	l/kg	0.350588	0.389841	0.368328	0.421359	0.330018	0.311127	0.490402	0.519737	0.409631	0.619748	0.421078	0.096176
			6 weeks	9.5 weeks	13 weeks	17 weeks	pooled
	CV%	AUC(0-t)	11.3563	14.7669	18.301	21.8757	19.6271
			PK parameters for tylosin D
	6 weeks		A	B	D	E	N	O	P	R	S	Ø	Mean	SD
	AUC(0-t)	mg*h/L	0.436	0.52	0.424	0.4	0.473	0.469	0.352	0.378	0.382	0.53	0.4364	0.060667
	Cmax	μg/mL	4.82	5.5	5.55	2.85	5.29	4.88	4.28	4.51	4.12	5.54	4.734	0.844777
	AUCD/A	%	4.43089	5.05837	4.66447	4.28266	5	5.27559	4.76319	4.88372	5.08655	5.60847	4.90539	0.392742
	9.5 weeks		A	B	D	E	N	O	P	R	S	Ø	Mean	SD
	AUC(0-t)	mg*h/L	0.415	0.339	0.336	0.243	0.364	0.5	0.322	0.362	0.3	0.263	0.3444	0.0740648
	Cmax	μg/mL	3.89	2.3	3.68	2.16	3.71	4.78	3.59	3.96	3.48	2.68	3.423	0.812117
	AUCD/A	%	4.69457	4.50798	4.39791	4.11168	4.91228	5.14933	4.39291	4.76316	4.73934	3.84503	4.55142	0.384606
	13 weeks		A	B	D	E	N	O	P	R	S	Ø	Mean	SD
	AUC(0-t)	mg*h/L	0.223	0.313	0.286	0.249	0.437	0.41	0.322	0.293	0.282	0.245	0.306	0.069351
	Cmax	μg/mL	2.62	3.49	2.98	2.54	4.08	4.07	3.99	2.87	3.74	2.01	3.239	0.734944
	AUCD/A	%	4.2155	5.21667	4.47574	3.76702	5.03456	4.82353	4.66667	5	5.23191	4.27574	4.67073	0.482481
	17 weeks		A	B	D	E	N	O	P	R	S	Ø	Mean	SD
	AUC(0-t)	mg*h/L	0.411	0.621	0.395	0.5	0.52	0.457	0.322	0.284	0.417	0.31	0.4237	0.104853
	Cmax	μg/mL	4.77	3.91	4.29	4.21	4.23	4.08	3.9	2.82	4.26	2.46	3.893	0.708332
	AUCD/A	%	4.8467	5.91429	4.82885	4.75737	5.88235	5.69116	5.54217	5.46154	5.3668	4.55882	5.285	0.497515

## Sheet: Oral administration
		PK parameter of turkeys treated orally with tylosin tartrate at the dose Dose=156×BW^0.58
	6 weeks		*	H	K	L	M	T	V	X	Y	Z	Mean	SD
	AUC(0-inf)	mg*h/l	3.85	6.28	10.65	8.67	NA	3.34	3.36	NA	4.7	1.13	5.2475	3.12534		NA - the parameter was not estimated due to the lack of clear linear slope of the elimiantion phase
	AUC(0-t)	mg*h/l	3.75	6.27	10.52	8.64	2.04	3.3	3.32	4.55	4.6	1.05	4.804	2.92404
	AUMC(0-inf)	mg*h*h/l	14.82	27.43	42.79	32.26	NA	9.66	10.45	NA	13.69	4.29	19.4237	13.2762
	AUMC(0-t)	mg*h*h/L	13.91	27.28	41.57	31.97	9.65	9.34	10.18	21.04	12.6	3.15	18.069	12.1028
	MRT(0-inf)	h	3.85	4.37	4.02	3.72	NA	2.89	3.11	NA	2.91	3.78	3.58125	0.547212
	MRT(0-t)	h	3.71	4.35	3.95	3.7	4.73	2.83	3.07	4.63	2.74	3	3.671	0.742959
	t1/2kel	h	1.11	0.495	0.779	0.605	NA	0.877	0.573	NA	2.06	3.96	1.30737	1.18314
	Cmax	μg/ml	1.66	4.15	5.54	4.23	0.806	1.47	2.21	1.6	2.22	0.628	2.4514	1.63457
	tmax	h	3	4	4	4	4	1	3	6	3	3	3.5	1.2693
	9.5 weeks		*	H	K	L	M	T	V	X	Y	Z	Mean	SD
	AUC(0-inf)	mg*h/l	2.92	9.35	4.44	2.58	NA	5.17	7.56	4.95	5.23	NA	5.275	2.25045
	AUC(0-t)	mg*h/l	2.88	9.29	4.42	2.23	3.48	5.13	7.53	4.86	5.18	0.979	4.5979	2.45492
	AUMC(0-inf)	mg*h*h/l	12.31	26.47	18.45	15.58	NA	20.06	18.28	11.61	10.92	NA	16.71	5.23919
	AUMC(0-t)	mg*h*h/L	11.83	25.95	18.17	10.34	23.01	19.58	17.93	10.72	10.41	3.69	15.163	6.85139
	MRT(0-inf)	h	4.22	2.83	4.15	6.03	NA	3.88	2.42	2.34	2.09	NA	3.495	1.33283
	MRT(0-t)	h	4.11	2.79	4.11	4.64	6.62	3.81	2.38	2.2	2.01	3.77	3.644	1.39078
	t1/2kel	h	1.06	0.947	0.946	3.35	NA	1.14	0.819	1.41	1.27	NA	1.36775	0.82317
	Cmax	μg/ml	0.812	3.84	1.65	0.796	0.771	1.54	2.79	2.85	2.77	0.487	1.8306	1.15628
	tmax	h	3	2	4	5	6	4	1.5	1.5	1	2	3	1.68325
	13 weeks		*	H	K	L	M	T	V	X	Y	Z	Mean	SD
	AUC(0-inf)	mg*h/l	NA	NA	3.61	2.32	3.38	5.4	NA	2.28	5.48	2.23	3.52857	1.41686
	AUC(0-t)	mg*h/l	3.07	0.691	3.57	2.29	3.28	5.36	1.98	2.24	5.41	2.11	3.0001	1.49189
	AUMC(0-inf)	mg*h*h/l	NA	NA	9.47	6.94	12.94	19.53	NA	11.08	28.72	5.65	13.4757	8.11452
	AUMC(0-t)	mg*h*h/L	11.11	2.29	9.11	6.66	11.68	19.2	13.03	10.61	27.98	4.69	11.636	7.41133
	MRT(0-inf)	h	NA	NA	2.62	2.99	3.83	3.62	NA	4.85	5.24	2.53	3.66857	1.06065
	MRT(0-t)	h	3.62	3.32	2.55	2.91	3.56	3.58	6.59	4.73	5.17	2.22	3.825	1.32243
	t1/2kel	h	NA	NA	1.03	1	1.76	0.718	NA	1.06	0.925	1.42	1.13043	0.347507
	Cmax	μg/ml	1.49	0.198	1.66	1.29	1.46	1.92	0.996	0.591	3	0.756	1.3361	0.785862
	tmax	h	3	4	1.5	1.5	1.5	3	0.117	3	5	1.5	2.4117	1.44725
	17 weeks		*	H	K	L	M	T	V	X	Y	Z	Mean	SD
	AUC(0-inf)	mg*h/l	NA	3.99	7.5	NA	3.98	NA	NA	NA	4.2	NA	4.9175	1.72465
	AUC(0-t)	mg*h/l	0.517	3.63	7.27	1.87	3.82	2.71	4.18	3.77	4.15	0.477	3.2394	1.99802
	AUMC(0-inf)	mg*h*h/l	NA	13.81	27.57	NA	21.64	NA	NA	NA	15.97	NA	19.7475	6.17242
	AUMC(0-t)	mg*h*h/L	2.14	11.05	25.35	9.14	19.77	5.24	24.28	10.3	15.59	0.714	12.3574	8.71313
	MRT(0-inf)	h	NA	3.46	3.68	NA	5.44	NA	NA	NA	3.81	NA	4.0975	0.906582
	MRT(0-t)	h	4.14	3.05	3.49	4.89	5.18	1.94	5.81	2.73	3.75	1.5	3.648	1.39733
	t1/2kel	h	NA	1.08	1.09	NA	1.3	NA	NA	NA	0.693	NA	1.04075	0.253053
	Cmax	μg/ml	0.18	0.92	1.64	1	1.09	3.15	2.43	1.18	1.59	0.315	1.3495	0.906282
	tmax	h	4	3	2	5	5	1.5	6	1.5	2	1.5	3.15	1.71675
				6 weeks	9.5 weeks	13 weeks	17 weeks	pooled
		CV%	AUC(0-t)	60.8668	53.3922	49.728	61.6787	59.7153
